# Supplementary material for: The B-Subdomain of the Xenopus laevis XFIN KRAB-AB Domain Is Responsible for Its Weaker Transcriptional Repressor Activity Compared to Human ZNF10/Kox1
Source: PLoS One. 2014 Feb 3;9(2):e87609. doi: 10.1371/journal.pone.0087609 (PMC3912051; doi:10.1371/journal.pone.0087609)
Supplement: Table S1 — DNA oligonucelotides used to construct plasmids described in the manuscript. (XLS) [file pone.0087609.s005.xls]

## Sheet: table S1
	Supplement table S1: DNA oligonucleotides used to construct plasmids described in the manuscript
	PCR primer
	Cassette	target constructs		Forward oligonucleotide a)	Reverse oligonucleotide a)	Remarks
	GST	pN2-GST	Name	5GST-H	3GST-S	The bold sequence was inserted to fulfill the requirements of efficient eukaryotic translation ("Kozak" sequence) while maintaining the reading frame
			Sequence	cccaagcttaccATGggaTCCCCTATACTAGGTTATTGGAAA	cgcgtcgacaaATCCGATTTTGGAGGATGGT
	ZNF10-AB and	pGST-ZNF10-AB,	Name	5ZNF10-AB-X	3ZNF10-AB-S	The same primer set was used with different templates to make the different constructs
	ZNF10-AB-PP	pGST-ZNF10-PP-AB	Sequence	ccgctcgagtACACTGGTGACCTTCAAGGATGTA	acgcgtcgactaAGGATGGGTCTCTTGGTGAATTTC
		pM3-ZNF10-AB
		pM3-ZNF10-PP-AB
	ZNF10-A	pGST-ZNF-A	Name	5ZNF10-AB-X	3ZNF10-A-S
		pM3-ZNF-A	Sequence	ccgctcgagtACACTGGTGACCTTCAAGGATGTA	acgcgtcgaCTAcaaggaaaccaggttcttatagttctc
	XFIN-AB	pGST-XFIN-AB	Name	5Xfin_krabAxho	3Xfin_krabB1sal
		pM3-XFIN-AB	Sequence	ccgctcgagtATGGTGCCGACGTTCGACGAT	acgcgtcgactaCTCCTTCTGTCCAGGACGAGCAGA
	XFIN-A	pM3-XFIN-A	Name	5Xfin_krabAxho	3Xfin_krabAsal
			Sequence	ccgctcgagtATGGTGCCGACGTTCGACGAT	acgcgtcgactaCAGGGAAAGCACACACTGGTAGTTCTC
	Oligonucleotides for direct cloning
	Cassette	target constructs		Forward oligonucleotide a)	Reverse oligonucleotide a)	Remarks
	PKI-alpha NES	pM3-NES-KRAB plasmids	Name	5PKI-NESa	3PKI-NESa
			Sequence	AACAGCAATGAATTAGCCTTGAAATTAGCAGGTCTTGATATCAACAAGACAGAAggg	gatccCCTTCTGTCTTGTTGATATCAAGACCTGCTAATTTCAAGGCTAATTCATTGCTGTT	Encodes the PKI-alpha nuclear export sequence NSNELALKLAGLDINKTE
	BamNot	pN2-GST	Name	5BamNot	3BamNot	Used to religate pEGFP-N2 after removal of EGFP cassette
			Sequence	GATCCTAATTAACTGAGGTACCGC	GGCCGCGGTACCTCAGTTAATTAG
	a) Sequences are given 5' to 3'. Sequences matching the template are in capital letters.
