# Supplementary material for: The B-Subdomain of the Xenopus laevis XFIN KRAB-AB Domain Is Responsible for Its Weaker Transcriptional Repressor Activity Compared to Human ZNF10/Kox1
Source: PLoS One. 2014 Feb 3;9(2):e87609. doi: 10.1371/journal.pone.0087609 (PMC3912051; doi:10.1371/journal.pone.0087609)
Supplement: Table S3 — Quantitative data from the manual scoring and counting of the compartmentalization assay of the Gal4-NES-KRAB constructs in human HeLa, frog Xenopus laevis A6 and fish Pimephales promelas EPC cells. (XLS) [file pone.0087609.s007.xls]

## Sheet: Table S3
	HeLa	24h
	Effector	Co-trans-fected	no. of counted cells	Nuc>Cyt (%)	Nuc=Cyt (%)	Nuc<Cyt (%)
	Gal4-NES	-	400	0	0	100
		-	300	0	0	100
		-	278	0	0.359712	99.6403
		-	346	0.289017	0.578035	99.1329
		-	332	0	0.301205	99.6988
		-	314	0	0	100
		-	300	0	0	100
	Gal4-NES-ZNF10-AB	-	297	85.8586	11.1111	3.0303
		-	342	65.4971	20.4678	14.0351
		-	370	73.5135	13.7838	12.7027
		-	442	63.1222	17.8733	19.0045
		-	357	82.3529	9.52381	8.12325
		-	393	76.0814	12.9771	10.9415
		-	374	74.3316	12.5668	13.1016
		-	238	76.0504	17.2269	6.72269
		-	301	55.1495	21.2625	23.588
	Gal4-NES-XFIN-AB	-	225	24.8889	24.4444	50.6667
		-	156	4.48718	16.6667	78.8462
		-	227	14.0969	29.5154	56.3877
		-	147	26.5306	19.7279	53.7415
		-	160	38.75	21.875	39.375
		-	135	15.5556	27.4074	57.037
		-	424	2.35849	9.90566	87.7358
	Gal4-NES-PP-ZNF10-AB	-	392	0.255102	0.255102	99.4898
		-	328	0.304878	0	99.6951
		-	400	0	0	100
		-	302	0.662252	0	99.3377
		-	318	0	0	100
		-	381	0	0.262467	99.7375
		-	415	0	0	100
		-	432	0.231481	0.231481	99.537
	Statistical significance of differences: two-sided T-test, unequal variance
	p-values	Gal4-NES-ZNF10-AB	Gal4-NES-PP-ZNF10-AB	Gal4-NES-XFIN-AB
	Nuc > Cyt
	Gal4-NES	1.58762e-08	0.160376	0.0100696
	Gal4-NES-ZNF10-AB		1.59409e-08	1.72325e-06
	Gal4-NES-PP-ZNF10-AB			0.0104166
	Nuc = Cyt
	Gal4-NES	4.45368e-06	0.427582	0.000156113
	Gal4-NES-ZNF10-AB		4.42454e-06	0.0597705
	Gal4-NES-PP-ZNF10-AB			0.000153815
	Nuc < Cyt
	Gal4-NES	1.02408e-10	0.716886	0.000827302
	Gal4-NES-ZNF10-AB		1.08272e-10	0.000144782
	Gal4-NES-PP-ZNF10-AB			0.000834385
	A6	48h
	Effector	Co-trans-fected	no. of counted cells	Nuc>Cyt (%)	Nuc=Cyt (%)	Nuc<Cyt (%)
	Gal4-NES	-	204	0	2.45098	97.549
		-	154	0	2.5974	97.4026
		-	269	0.743494	1.48699	97.7695
		-	215	0.930233	3.72093	95.3488
		-	207	0	0.483092	99.5169
		-	201	0	1.49254	98.5075
		-	386	0.518135	0.259067	99.2228
	Gal4-NES-ZNF10-AB	-	192	19.7917	11.4583	68.75
		-	199	19.0955	14.5729	66.3317
		-	285	43.1579	10.8772	45.9649
		-	336	40.4762	12.7976	46.7262
		-	316	41.4557	13.2911	45.2532
		-	252	46.0317	15.0794	38.8889
		-	349	29.5129	9.45559	61.0315
	Gal4-NES-XFIN-AB	-	177	9.60452	7.34463	83.0508
		-	222	16.6667	8.55856	74.7748
		-	266	24.4361	10.9023	64.6617
		-	225	48.4444	20	31.5556
		-	447	19.9105	6.4877	73.6018
	Gal4-NES-PP-ZNF10-AB	-	247	0.809717	2.02429	97.166
		-	211	0	0	100
		-	227	0	5.72687	94.2731
		-	379	0	0.263852	99.7361
	Statistical significance of differences: two-sided T-test, unequal variance
	p-values	Gal4-NES-ZNF10-AB	Gal4-NES-PP-ZNF10-AB	Gal4-NES-XFIN-AB
	Nuc > Cyt
	Gal4-NES	0.000213358	0.677904	0.0237292
	Gal4-NES-ZNF10-AB		0.000208124	0.227075
	Gal4-NES-PP-ZNF10-AB			0.0233598
	Nuc = Cyt
	Gal4-NES	3.35003e-07	0.883488	0.0210332
	Gal4-NES-ZNF10-AB		0.000934911	0.505705
	Gal4-NES-PP-ZNF10-AB			0.02093
	Nuc < Cyt
	Gal4-NES	5.10514e-05	0.943378	0.0225132
	Gal4-NES-ZNF10-AB		2.87094e-05	0.267833
	Gal4-NES-PP-ZNF10-AB			0.0220663
	EPC	48h
	Effector	Co-trans-fected	no. of counted cells	Nuc>Cyt (%)	Nuc=Cyt (%)	Nuc<Cyt (%)
	Gal4-NES-ZNF10-AB	-	244	3.27869	6.55738	90.1639
		-	143	0.699301	3.4965	95.8042
		-	273	1.4652	2.9304	95.6044
		-	133	0	4.51128	95.4887
		-	149	0	1.34228	98.6577
	Gal4-NES-XFIN-AB	-	138	2.17391	14.4928	83.3333
		-	115	1.73913	2.6087	95.6522
		-	197	0.507614	4.56853	94.9239
		-	138	2.17391	14.4928	83.3333
		-	109	0	0.917431	99.0826
	Gal4-NES-PP-ZNF10-AB	-	193	1.5544	1.5544	96.8912
		-	117	1.7094	9.40171	88.8889
		-	187	0	2.6738	97.3262
		-	131	0	1.52672	98.4733
		-	259	1.1583	2.3166	96.5251
		-	130	0	0	100
	Gal4-NES-ZNF10-AB	TRIM28	192	97.3958	2.08333	0.520833
		TRIM28	225	98.6667	0.888889	0.444444
		TRIM28	162	96.9136	3.08642	0
		TRIM28	249	96.3855	2.00803	1.60643
		TRIM28	143	96.5035	3.4965	0
		TRIM28	301	97.6744	0.996678	1.3289
		TRIM28	192	100	0	0
		TRIM28	268	97.3881	1.86567	0.746269
		TRIM28	222	99.0991	0.900901	0
		TRIM28	289	98.2699	1.38408	0.346021
	Gal4-NES-XFIN-AB	TRIM28	127	100	0	0
		TRIM28	194	98.9691	1.03093	0
		TRIM28	112	97.3214	1.78571	0.892857
		TRIM28	143	98.6014	1.3986	0
		TRIM28	249	98.3936	1.60643	0
		TRIM28	132	99.2424	0.757576	0
		TRIM28	213	97.6526	2.34742	0
		TRIM28	262	98.855	1.14504	0
	Gal4-NES-PP-ZNF10-AB	TRIM28	118	0	5.08475	94.9153
		TRIM28	157	0.636943	7.00637	92.3567
		TRIM28	132	1.51515	6.81818	91.6667
		TRIM28	114	0	4.38596	95.614
		TRIM28	105	0	7.61905	92.381
	Statistical significance of differences: two-sided T-test, unequal variance
	p-values	Gal4-NES-PP-ZNF10-AB	Gal4-NES-XFIN-AB	Gal4-NES-ZNF10-AB + TRIM28	Gal4-NES-PP-ZNF10-AB + TRIM28	Gal4-NES-XFIN-AB + TRIM28
	Nuc > Cyt
	Gal4-NES-ZNF10-AB	0.631383	0.769756	2.64635e-13	0.37135	7.7556e-12
	Gal4-NES-PP-ZNF10-AB		0.331496	1.45432e-24	0.513095	1.6003e-21
	Gal4-NES-XFIN-AB			1.54649e-17	0.143608	5.09414e-15
	Gal4-NES-ZNF10-AB + TRIM28				1.58024e-23	0.11389
	Gal4-NES-PP-ZNF10-AB + TRIM28					1.98115e-20
	Nuc = Cyt
	Gal4-NES-ZNF10-AB	0.608133	0.291506	0.0711356	0.0560513	0.0416891
	Gal4-NES-PP-ZNF10-AB		0.216877	0.40923	0.0639183	0.279504
	Gal4-NES-XFIN-AB			0.122947	0.70141	0.104758
	Gal4-NES-ZNF10-AB + TRIM28				0.00048705	0.340714
	Gal4-NES-PP-ZNF10-AB + TRIM28					0.000524951
	Nuc < Cyt
	Gal4-NES-ZNF10-AB	0.578625	0.326066	1.78579e-07	0.307805	2.2667e-07
	Gal4-NES-PP-ZNF10-AB		0.216918	1.61224e-08	0.135294	1.97013e-08
	Gal4-NES-XFIN-AB			1.00649e-05	0.563773	1.01978e-05
	Gal4-NES-ZNF10-AB + TRIM28				6.91784e-09	0.0909017
	Gal4-NES-PP-ZNF10-AB + TRIM28					1.72633e-08
